# Supplementary material for: Synaptic Ultrastructure Might Be Involved in HCN1-Related BDNF mRNA in Withdrawal-Anxiety After Ethanol Dependence
Source: Front Psychiatry. 2018 May 29;9:215. doi: 10.3389/fpsyt.2018.00215 (PMC5986948; doi:10.3389/fpsyt.2018.00215)
Supplement: Supplementary file 1 [file DataSheet_1.XLSX]

## Sheet: data of the body weight
group	weight/g
	2017.4.11	2017.4.12	2017.4.13	2017.4.14	2017.4.15	2017.4.16	2017.4.17	2017.4.18	2017.4.19	2017.4.20	2017.4.21	2017.4.22	2017.4.23	2017.4.24	2017.4.25	2017.4.26	2017.4.27	2017.4.28	2017.4.29	2017.4.30	2017.5.1
control	198.4	210.6	212.4	218.4	220.8	223	231.8	235.4	236.2	234.8	238	239.2	240.4	246.2	247.8	246.8	250.6	254.4	252.6	254.7	257.6
control	204.2	216	222.4	223.2	225	229.4	233.8	239.8	241.2	245.8	249.2	251.2	252.4	253.2	254.2	255	255.8	251.8	256.8	257.6	259.6
control	204.6	208.6	210.8	214.4	218.2	219.6	220.4	224.8	235.2	237.3	238.4	235.6	239	241.8	243	244.2	242.6	244.6	246.4	249	251.4
control	197.3	201.4	203.2	204.4	208.6	210.4	212.6	217.9	218.2	222.3	223.6	224.6	226.6	230.7	231.6	232.7	236.5	238.7	239.7	241.6	242.7
control	189.4	192.5	194.3	197.9	208.2	211.3	216.7	222.5	223.6	227.4	228.9	229.5	230.7	233.5	236.7	238.7	239.6	240.7	242.7	244.7	245.7
control	202.7	204.2	204.4	210.5	215.8	216.4	218.4	221.4	225.6	227.4	229.6	230.5	231.6	232.5	235.5	237.8	238.7	239.7	242.7	243.7	244.6
control	206.6	205.2	206.3	208.4	210.3	218.5	216.5	219.4	220.6	221.4	223.5	224.6	225.7	229.6	230.6	232.6	233.5	232.5	232.9	234.7	235.7
control	208.1	214.4	216.9	218.2	220.5	221.4	222.7	226.9	234.6	235.8	238.7	239.7	240.6	244.4	246.7	247.7	249.5	251.7	255.7	256.7	258.7
control	187.9	194.3	195.1	196.1	200.5	205.5	210.6	214.9	215.6	217.9	220.7	223.6	224.6	225.8	227.7	229.6	231.6	232.7	233.7	234.7	235.7
control	190.5	195.3	196.9	199.3	202.5	207.4	208.4	210.5	213.5	212.9	218.4	220.7	221.6	223.6	225.8	228.5	229.6	231.5	232.6	233.7	235.7
control	195.7	199.2	200.5	203.2	206.1	210.5	210.7	213.2	214.7	215.7	216.6	217.6	220.7	225.6	228.6	229.7	230.5	232.7	233.7	234.7	236.6
control	203.9	207.3	208.3	208.8	210.4	214.9	217.5	220.4	224.7	225.6	226.6	227.7	230.7	232.7	234.7	236.7	238.6	239.7	240.6	241.7	242.7
control	198.3	200.4	201.3	202.4	204.3	205.4	206.4	208.5	210.4	213.4	214.3	215.3	217.4	219.4	220.4	222.4	224.3	226.4	227.7	228.6	229.4
control	178.4	179.4	180.3	182.3	185.3	187.4	189.7	191.3	193.2	195.3	198.4	200.3	202.4	205.3	207.4	209.4	210.9	211.3	212.3	214.4	214.5
control	199.4	200.4	201.3	202.4	204.5	206.3	207.5	209.5	211.4	214.3	215.3	218.4	220.4	222.4	223.5	225.3	227.3	228.4	229.4	230.4	231.9
control	203.3	205.6	206.4	207.5	209.5	212.4	214.3	216.3	217.4	219.4	221.4	222.4	224.3	225.3	226.4	228.4	229.8	230.4	231.4	232.4	234.5
control	204.4	206.4	207.9	208.3	209.4	211.3	213.3	215.3	217.4	220.4	222.4	223.4	225.3	227.4	228.9	229.4	230.5	231.4	232.3	233.4	236.4
control	200	203.4	204.3	205.3	206.3	209.3	210.5	211.3	213.3	215.4	218.4	219.4	222.4	224.2	225.5	226.4	229.1	230.4	231.4	232.4	244.5
control	199.5	200.1	201.4	202.4	204.3	206.3	208.4	209.9	211.4	214.3	215.3	216.3	219.4	220.4	222.4	224.3	226.4	227.9	228.4	229.9	231.5
control	184.2	185.3	187.4	189.3	191.3	193.4	195.3	198.4	200.4	213.4	215.3	218.4	220.4	223.5	225.3	228.4	229.5	231.3	232.4	234.4	236.4
Ethanol	200.2	190.2	194.3	195.3	197.2	200.4	201.2	203.2	204.3	205.5	207.3	209.2	211.2	212.3	215.3	217.3	218.4	220.3	222.3	222.9	223.4
Ethanol	189.4	197.6	199.2	202.2	204.5	205.4	206.3	207.3	209.4	210.3	212.3	214.3	215.3	216.3	217.3	218.3	220.3	223.2	225.4	226.7	227.4
Ethanol	195	200.6	204.3	205.3	207.4	208.6	211.2	213.3	214.5	215	216.4	218.3	219.3	220.3	221.3	222.8	223.4	227.4	229.7	230.7	231.4
Ethanol	188.6	196.6	199.3	202.5	204.5	207.5	210.2	212.4	215.7	217.5	218.3	218.9	220.3	221.5	223.3	224.4	226.4	227.4	229.3	231.4	232.4
Ethanol	190.7	199.6	201.2	202.4	205.9	206.4	208.2	211.3	212.3	213.6	216.4	218.3	220.3	221.4	223.3	224.4	225.5	220.4	221.5	225.6	226.4
Ethanol	183.6	184.7	192.3	194.7	196.4	199.4	201.3	203.3	205.4	206.6	211.3	212.3	213.3	215.3	216.3	217.5	218.5	220.3	221.4	222.4	224.4
Ethanol	206.6	208.6	210.3	213.2	215.9	217.4	219.3	220.3	221.5	222.6	223.5	224.3	225.3	221.4	223.4	224.3	225.5	227.4	229.4	230.4	231.4
Ethanol	196.7	200.6	203.2	205.3	208.4	210.4	211.5	214.3	215.5	217.6	218.4	219.3	220.3	222	224.3	225.4	227.3	227.4	228.4	230.4	232.6
Ethanol	205.5	206.6	209.3	211.4	214.5	215.4	217.9	219.4	221.4	223.7	224.5	224.9	225.3	226.3	227.3	228.5	230.4	233.5	235.6	236.4	237.6
Ethanol	208.6	211.9	213.2	215.3	216.5	217.4	217.8	219.3	221.3	222.7	226.4	227.3	228.3	229.3	230.3	231.4	232.6	234.4	236.4	237.4	239.4
Ethanol	210.7	211.6	214.2	216.8	218.6	220.5	221.3	222.3	223.4	224.8	225.4	226.3	227.3	230.3	231.3	232.6	233.4	234.3	235.3	236.4	238.6
Ethanol	196.7	197.7	206.3	209.6	213.4	216.4	217.4	219.3	221.4	223.7	224.3	225.3	227.3	229.3	231.3	232.5	234.4	236.4	237.3	238.5	239.4
Ethanol	200.4	201.2	203.3	205.4	207.4	209.3	210.4	212.3	214.2	215.3	216.3	218.4	219.3	221.3	223.4	224.6	225.3	226.8	227.3	228.4	229.4
Ethanol	198.2	199.4	201.5	203.4	204.5	206.3	210.3	213.3	215.3	216.4	217.5	218.3	220.3	221.4	223.4	225.6	226.4	228.5	229.4	229.9	230.4
Ethanol	189.4	191.4	193.2	196.3	197.8	199.4	201.3	203.4	204.9	205.3	207.6	209.3	219.3	220.8	222.6	223.5	224.5	225.6	226.4	227.1	228.4
Ethanol	201.4	202.9	204.4	206.5	208.5	209.9	211.3	212.4	214.3	216.3	217.5	218.4	219.3	220.4	221.5	222.5	223.5	225.4	226.2	227.1	228.4
Ethanol	203.4	204.9	205.4	207.3	209.4	211.3	212.3	213.4	215.3	217.4	218.5	219.4	220.4	221.4	224.5	225.5	226.4	227.6	228.3	229.3	230.4
Ethanol	205.2	207.1	208.3	209.4	210.8	211.9	213.3	214.3	215.3	217.3	217.9	218.4	219.4	220	221.5	223.5	224.4	225.6	225.9	226.4	227.4
Ethanol	195.3	197.2	198.3	199.3	201.5	202.9	203.4	204.4	205.3	207.4	209.4	211.3	212.4	213.4	215.3	216.4	217.4	218.5	219.4	220.4	221.5
Ethanol	178.4	181.3	184.4	185.3	188.3	190.3	194	196.2	198.3	200.4	203.4	205.3	209.4	211.4	213.5	215.5	216.3	218.5	219.5	220.5	222.5

## Sheet: data of the Western blot assay
WB-Hip													WB-Nac
	BDNF					actin								BDNF					actin
group	Area	value	background			Area	value	background						Area	value	background			Area	value	background
Control	51864	219.263	133.374	4.45455e+06		41182	220.474	152.354	2.80532e+06		1.58789		con1	20735	225.111	128.131	2.01088e+06		21732	228.793	185.92	931716	2.15825
Control	52485	218.603	143.314	3.95154e+06		39995	220.461	152.953	2.69998e+06		1.46354		con2	21437	223.339	126.078	2.08498e+06		22604	228.716	191.406	843355	2.47225
Control	49516	220.796	152.891	3.36238e+06		40342	220.276	153.47	2.69509e+06		1.2476		con3	20538	225.497	128.23	1.99767e+06		22487	228.737	188.16	912455	2.18933
Control	45311	218.708	133.21	3.874e+06		46214	218.362	163.732	2.52467e+06		1.53446		con4	30958	215.877	122.277	2.89767e+06		20772	231.034	191.096	829592	3.49288
Control	43435	219.684	145.345	3.22891e+06		51541	215.98	160.258	2.87197e+06		1.12429		con5	32603	213.197	119.126	3.067e+06		21697	229.756	201.649	609838	5.0292
Ethanol	45388	209.546	150.726	2.66972e+06		51304	219.663	162.249	2.94557e+06		0.906352		ACh1	17282	222.16	133.916	1.52503e+06		21739	227.378	139.248	1.91586e+06	0.796005
Ethanol	39849	214.852	134.819	3.18924e+06		51256	217.686	179.171	1.97412e+06		1.61552		ACh2	18472	219.481	134.606	1567811		21453	228.256	137.101	1.95555e+06	0.801725
Ethanol	38857	216.073	150.357	2.55353e+06		54171	217.866	140.536	4.18904e+06		0.609573		ACh3	18499	219.321	135.005	1.55976e+06		19833	230.227	138.807	1.81313e+06	0.860258
Ethanol	33025	213.933	139.834	2.44712e+06		58094	216.472	163.102	3.10048e+06		0.789272		ACh4	26881	209.504	121.056	2.37757e+06		20213	229.915	144.166	1.73324e+06	1.37175
Ethanol	33154	213.982	145.147	2.28216e+06		57572	216.41	134.019	4.74341e+06		0.481121		ACh5	27897	208.086	120.118	2.45404e+06		20366	230.37	144.133	1.7563e+06	1.39728
WB-Hip													WB-Nac
	HCN1					actin								HCN1					actin
group	Area	value	background			Area	value	background						Area	value	background			Area	value	background
Control	34172	220.124	138.709	2.78211e+06		25398	214.329	148.351	1.67571e+06		1.66026		con1	24725	213.585	118.712	2.34573e+06		65865	196.698	117.91	5.18937e+06	0.452027
Control	30608	224.018	140.87	2.54499e+06		22645	219.803	137.088	1.87308e+06		1.35872		con2	25483	212.311	121.087	2.32466e+06		72719	194.139	112.28	5.9527e+06	0.390522
Control	31608	222.255	141.598	2.54941e+06		23883	217.805	138.555	1.89273e+06		1.34695		con3	24555	213.108	119.729	2.29292e+06		64350	196.846	112.931	5.39993e+06	0.424621
Control	31179	215.797	136.52	2.47178e+06		23158	217.646	139.654	1.80614e+06		1.36854		con4	20355	202.364	110.449	1.87093e+06		25707	208.078	128.345	2.0497e+06	0.912784
Control	31586	215.223	137.881	2.44292e+06		24359	217.014	132.322	2.06301e+06		1.18415		con5	18635	206.715	110.475	1.79343e+06		27443	206.359	122.731	2.295e+06	0.781451
Ethanol	48329	221.266	137.463	4.05012e+06		22460	224.57	155.331	1.55511e+06		2.60439		ACh1	43826	221.414	117.675	4.54647e+06		70302	207.607	131.494	5.3509e+06	0.849664
Ethanol	47787	221.744	133.14	4.23412e+06		21842	225.386	160.885	1.40883e+06		3.00541		ACh2	41768	223.758	119.642	4.34872e+06		75117	204.597	127.927	5.75922e+06	0.755088
Ethanol	49980	220.426	136.547	4.19227e+06		21549	225.97	163.057	1.35571e+06		3.0923		ACh3	41704	223.716	118.468	4.38926e+06		74087	206.207	133.724	5.37005e+06	0.81736
Ethanol	43278	220.426	126.791	4.05234e+06		21740	225.431	165.61	1.30051e+06		3.11596		ACh4	29475	221.254	112.032	3.21932e+06		28866	191.184	116.814	2.14676e+06	1.49961
Ethanol	40729	221.803	126.366	3.88705e+06		21023	226.321	162.445	1.34287e+06		2.8946		ACh5	28519	222.868	110.562	3.20285e+06		26816	195.439	120.875	1.99951e+06	1.60182

## Sheet: data of the qt-PCR
	Hip			ΔCt1	ΔΔCt			HCN1	ΔCt1	ΔΔCt
group	BDNF	actin
Control	19.375	12.705		6.67	1			19.88	7.175	1
Control	23.05	16.48		6.57	1.07177			23.865	7.385	0.864537
Control	22.66	16.293		6.367	1.23371			23.4533	7.16033	1.01022
Control	21.9967	15.4167		6.58	1.06437			22.62	7.20333	0.980552
Control	20.3367	13.65		6.68667	0.988514			20.5	6.85	1.25266
Ethanol	22.24	14.25		7.99	0.400535			19.583	5.333	3.58507
Ethanol	23.23	16.09		7.14	0.721965			21.855	5.765	2.65737
Ethanol	22.0167	14.7567		7.26	0.664343			20.67	5.91333	2.39773
Ethanol	22.6267	14.65		7.97667	0.404254			19.5	4.85	5.01066
Ethanol	24.21	16.75		7.46	0.578344			21.7533	5.00333	4.50544
	Nac
group	BDNF	actin						HCN1
Control	21.73	12.035		9.695	1			20.26	8.225	1
Control	25.26	15.565		9.695	1			23.86	8.295	0.952638
Control	24.2833	14.6533		9.63	1.04608			23.1967	8.54333	0.801996
Control	22.8967	13.2733		9.62333	1.05093			21.2933	8.02	1.15269
Control	23.21	13.2467		9.96333	0.830278			21.5667	8.32	0.936272
Ethanol	24.3767	13.68		10.6967	0.499423			20.7667	7.08667	2.20127
Ethanol	25.2067	14.717		10.4897	0.576476			20.71	5.993	4.69785
Ethanol	25.9533	14.1167		11.8367	0.226618			20.64	6.52333	3.25277
Ethanol	26.14	14.7467		11.3933	0.308142			21.53	6.78333	2.71634
Ethanol	27.7667	16.7567		11.01	0.401925			23.6433	6.88667	2.52859

## Sheet: data of Immunohistochemistry 
	Hip				NAc
group	BDNF	HCN1		group	BDNF	HCN1
Control	246	83		Control	411	163
Control	196	76		Control	434	187
Control	213	98		Control	369	210
Control	224	56		Control	356	157
Control	187	85		Control	422	177
Ethanol	65	142		Ethanol	287	420
Ethanol	78	122		Ethanol	247	379
Ethanol	68	139		Ethanol	312	361
Ethanol	90	108		Ethanol	259	419
Ethanol	111	128		Ethanol	293	402

## Sheet: electron microscopy
Hip							NAC
Group	synaptic cleft/nm	PSD/nm	length of arc/nm	chord length/nm	Synaptic curvature		Group	synaptic cleft/nm	PSD/nm	length of arc/nm	chord length/nm	Synaptic curvature
Control	18.439	55.714	433.996	399.825	1.08546		Control	29.12	37.947	367.05	339.093	1.08245
Control	15.033	57.596	476.384	434.542	1.09629		Control	21.99	43.431	458.436	421.543	1.08752
Control	15.297	72.111	539.621	504.085	1.0705		Control	18.667	47.347	543.433	501.432	1.08376
Control	16.763	72.443	389.226	333.194	1.16817		Control	22.667	46.667	435.783	401.433	1.08557
Control	28.071	59.518	457.332	423.298	1.0804		Control	20.177	40.111	338.546	301.435	1.12311
Ethanol	17.72	49.193	549.968	519.762	1.05812		Ethanol	26.998	28.347	381.318	363.431	1.04922
Ethanol	27.203	61.612	421.325	405.985	1.03778		Ethanol	31.468	19.821	376.124	354.852	1.05995
Ethanol	26.926	52.498	349.539	331.053	1.05584		Ethanol	33.993	18.95	459.438	444.342	1.03397
Ethanol	30.414	46.69	432.497	401.452	1.07733		Ethanol	35.876	22.627	354.456	343.554	1.03173
Ethanol	30.414	42.521	298.572	288.546	1.03475		Ethanol	30.742	45.509	276.653	257.543	1.0742

## Sheet: CPP
group	Pre-CPP/s	Post-CPP/s
Control	367	353
Control	349	373
Control	298	297
Control	322	344
Control	357	372
Control	371	364
Control	356	386
Control	375	362
Control	378	382
Control	356	375
Control	376	381
Control	342	341
Control	358	375
Control	375	365
Control	325	347
Control	342	348
Control	345	363
Control	362	342
Control	333	317
Control	345	361
Ethanol	372	403
Ethanol	352	476
Ethanol	372	395
Ethanol	278	357
Ethanol	361	458
Ethanol	366	422
Ethanol	339	425
Ethanol	368	424
Ethanol	362	435
Ethanol	323	405
Ethanol	351	387
Ethanol	324	369
Ethanol	345	401
Ethanol	336	360
Ethanol	310	378
Ethanol	321	345
Ethanol	345	401
Ethanol	298	378
Ethanol	364	401
Ethanol	341	442

## Sheet: EPMT
0h									48h
	Time in Zone (%)		number of the entrance							Time in Zone (%)			number of the entrance
	OPEN Arms	Closed Arms	Open Arms Down	Closed Arms Left						OPEN Arms	Closed Arms		Open Arms Down	Closed Arms Left
control	57.42	17.25	14	5					control	50.83	26.02		19	6
control	42.14	22.25	16	7					control	43.09	17.88		12	5
control	55.08	37.24	15	5					control	42.77	16.31		15	6
control	40.55	20.38	11	7					control	32.56	33.46		9	7
control	46.31	36.26	9	4					control	29.43	32.65		7	8
control	47.49	25.07	8	6					control	44.84	16.45		16	6
control	50.3	44.94	17	8					control	37.12	28.94		12	4
control	34.45	23.94	13	7					control	55.23	40.56		15	3
control	44.52	19.84	12	6					control	26.45	44.81		7	7
control	36.85	25.02	15	5					control	35.73	26.44		8	5
control	42.67	24.77	17	4					control	38.62	27.83		11	8
control	37.9	16.93	10	8					control	45.65	30.46		10	5
control	45.23	20.32	11	4					control	39.34	19.34		17	6
control	37.34	21.33	13	7					control	45.91	23.76		14	5
control	45.32	22.34	15	3					control	28.04	30.65		12	7
control	51.52	19.42	16	9					control	36.84	38.45		8	3
control	48.22	21.43	10	10					control	38.03	17.56		11	6
control	46.23	22.44	12	5					control	42.94	20.65		9	8
control	39.34	25.23	9	14					control	43.02	24.78		7	4
control	36.24	23.64	10	4					control	38.43	30.64		8	8
Ethanol	22.92	47.75	5	11					Ethanol	35.66	19.59		10	2
Ethanol	24.08	65.94	8	17					Ethanol	49.55	31.97		13	8
Ethanol	29.16	45.5	3	9					Ethanol	35.01	25.05		16	6
Ethanol	26.65	45.4	5	14					Ethanol	38.93	26.54		13	4
Ethanol	35.62	58.42	6	10					Ethanol	42.35	28.94		17	8
Ethanol	43.5	27.09	2	9					Ethanol	56.28	32.86		8	5
Ethanol	15.06	56.73	5	10					Ethanol	48.94	18.94		9	8
Ethanol	18.03	48.94	4	7					Ethanol	27.47	16.49		7	4
Ethanol	24.66	50.22	9	6					Ethanol	31.99	34.34		11	5
Ethanol	32.75	53.84	10	8					Ethanol	40.22	16.74		14	10
Ethanol	26.92	44.01	6	11					Ethanol	52.33	26.44		7	7
Ethanol	20.33	37.62	11	16					Ethanol	55.73	29.39		18	8
Ethanol	20.34	50.34	8	11					Ethanol	54.34	20.32		11	6
Ethanol	24.64	33.82	4	14					Ethanol	32.54	34.87		15	5
Ethanol	30.51	61.93	10	16					Ethanol	42.43	31.87		16	7
Ethanol	32.65	45.2	7	10					Ethanol	29.74	26.98		9	4
Ethanol	19.43	48.29	3	9					Ethanol	31.34	16.87		7	8
Ethanol	23.54	47.23	8	11					Ethanol	45.93	31.56		8	5
Ethanol	25.33	36.23	3	9					Ethanol	51.43	20.65		10	9
Ethanol	18.43	38.93	7	10					Ethanol	52.44	17.87		12	8

## Sheet: OFT
	0h					48h
	cross	fecal	up-right	carding			cross	fecal	up-right	carding
control	123	1	15	3		control	119	1	19	3
control	98	0	31	3		control	145	2	25	5
control	128	1	25	4		control	167	1	28	5
control	145	1	26	4		control	122	0	31	6
control	87	2	31	5		control	89	1	15	3
control	138	1	22	3		control	105	3	26	2
control	184	2	25	7		control	141	0	20	8
control	78	3	19	6		control	123	2	19	5
control	115	4	26	4		control	130	3	16	6
control	118	3	21	5		control	93	1	15	4
control	124	2	13	6		control	111	0	18	7
control	106	1	10	4		control	119	4	14	7
control	123	0	32	4		control	120	2	12	5
control	178	2	11	6		control	165	1	13	3
control	98	3	23	8		control	91	0	25	2
control	97	1	16	10		control	110	4	17	4
control	110	0	29	4		control	151	2	18	7
control	125	4	17	4		control	98	4	28	8
control	153	1	22	7		control	104	1	31	9
control	107	0	19	4		control	109	0	17	4
Ethanol	178	1	32	2		Ethanol	98	3	9	8
Ethanol	80	2	21	3		Ethanol	103	2	14	8
Ethanol	100	0	19	5		Ethanol	78	5	15	7
Ethanol	93	1	45	5		Ethanol	69	1	14	5
Ethanol	156	0	36	2		Ethanol	85	2	18	11
Ethanol	173	1	27	9		Ethanol	92	4	20	8
Ethanol	114	2	28	7		Ethanol	118	3	16	9
Ethanol	108	5	12	3		Ethanol	87	4	14	8
Ethanol	79	3	15	4		Ethanol	89	3	11	6
Ethanol	85	4	16	2		Ethanol	95	2	10	4
Ethanol	140	3	17	6		Ethanol	110	4	15	4
Ethanol	112	2	13	9		Ethanol	74	6	23	6
Ethanol	104	3	17	5		Ethanol	67	3	12	7
Ethanol	103	4	12	6		Ethanol	106	1	19	8
Ethanol	119	0	27	9		Ethanol	164	3	20	4
Ethanol	158	0	31	10		Ethanol	98	5	19	9
Ethanol	172	1	26	3		Ethanol	59	5	12	5
Ethanol	98	2	27	2		Ethanol	94	6	19	9
Ethanol	87	1	34	3		Ethanol	111	3	11	4
Ethanol	120	3	15	3		Ethanol	135	3	20	5

## Sheet: Ethanol Withdrawal
	4h	6h
	Scoring	Scoring
control	3	3
control	3	2
control	3	1
control	1	2
control	2	3
control	3	3
control	2	4
control	2	2
control	1	5
control	2	4
control	3	2
control	3	1
control	2	2
control	3	1
control	1	3
control	4	1
control	2	3
control	3	4
control	1	2
control	2	2
Ethanol	7	12
Ethanol	8	9
Ethanol	9	12
Ethanol	13	10
Ethanol	10	11
Ethanol	8	8
Ethanol	5	11
Ethanol	7	8
Ethanol	8	11
Ethanol	9	10
Ethanol	11	9
Ethanol	5	8
Ethanol	5	9
Ethanol	6	6
Ethanol	7	7
Ethanol	9	5
Ethanol	5	8
Ethanol	7	9
Ethanol	9	3
Ethanol	5	5
